# Supplementary material for: Development of a high number, high coverage dog rabies vaccination programme in Sri Lanka
Source: BMC Infect Dis. 2019 Nov 20;19:977. doi: 10.1186/s12879-019-4585-z (PMC6868729; doi:10.1186/s12879-019-4585-z)
Supplement: Supplementary file 2 — Additional file 2: Figure S2. Results from the univariable regression analysis. Variables whose P value was under 0.2 were considered for the model and included in the models created mostly by forward selection. The age category was divided into adult (over one year of age) and young (less than one year) for the final model due to low counts of puppy dogs. [file 12879_2019_4585_MOESM2_ESM.csv]

Variable	Odds ratio	Confidence Interval (0.95)	Std. Error	P_value (0.05)
SEX
female	Baseline Category
male	1.361	( 1.1641 - 1.5912 )	0.0797	1.00E-04
unknown	1.044	( 0.449 - 2.4277 )	0.4305	0.9203
AGE
adult	Baseline Category
juvenile	0.5009	( 0.3468 - 0.7235 )	0.1876	2.00E-04
puppy	0	( 0 - 5.5427341435663e+209 )	254.84	0.9483
NEUTER STATUS
entire	Baseline Category
neutered	1.5831	( 1.3443 - 1.8644 )	0.0834	0
unknown	0.5859	( 0.3079 - 1.1149 )	0.3283	0.1034
SKIN CONDITION
healthy	Baseline Category
mild	0.7031	( 0.5194 - 0.9518 )	0.1545	0.0226
moderate	0.5861	( 0.2969 - 1.1571 )	0.3471	0.1237
BCS
healthy	Baseline Category
underweight	0.5421	( 0.339 - 0.867 )	0.2396	0.0106
overweight	0.4859	( 0.2183 - 1.0813 )	0.4082	0.077
DISTANCE TO SP (numeric)
	0.9989	( 0.9984 - 0.9994 )	3.00E-04	0
DISTANCE TO SP (categoric)
[0, 126]	Baseline Category
(126,194]	0.7416	( 0.6053 - 0.9087 )	0.1036	0.0039
(194,279]	0.582	( 0.4713 - 0.7186 )	0.1076	0
(279,1.1e+03]	0.6035	( 0.4894 - 0.7442 )	0.1069	0
TEMPERATURE
	0.9036	( 0.8208 - 0.9947 )	0.049	0.0386
PRECIPITATION (numeric)
	1.0189	( 0.9692 - 1.0711 )	0.0255	0.4634
PRECIPITATION (categoric)
slight	Baseline Category
moderate	1.0068	( 0.8347 - 1.2144 )	0.0956	0.9432
heavy	0.9029	( 0.6966 - 1.1705 )	0.1324	0.4406
POPULATION DENSITY
	1.0004	( 0.9992 - 1.0017 )	6.00E-04	0.4975
HUNGER (poverty)
	0.9998	( 0.9996 - 0.9999 )	1.00E-04	6.00E-04
LAND TYPE D2D
Built up area	Baseline Category
Cultivation area	0.868	( 0.6691 - 1.1259 )	0.1328	0.2862
Other vegetation	1.0468	( 0.8811 - 1.2438 )	0.0879	0.6027
Bare area	0	( 0 - 7.1206964917146e+150 )	184.0647	0.9419
LAND TYPE SP
Built up area	Baseline Category
Cultivation area	0.9281	( 0.7345 - 1.1727 )	0.1194	0.5318
Other vegetation	1.0602	( 0.865 - 1.2994 )	0.1038	0.5737
Bare area	1.1908	( 0.6778 - 2.0919 )	0.2875	0.5437
WEEK
	1.0014	( 0.9812 - 1.022 )	0.0104	0.8944
